# Supplementary material for: Isolation, identification, and significance of salivary Veillonella spp., Prevotella spp., and Prevotella salivae in patients with inflammatory bowel disease
Source: Front Cell Infect Microbiol. 2023 Nov 20;13:1278582. doi: 10.3389/fcimb.2023.1278582 (PMC10694262; doi:10.3389/fcimb.2023.1278582)
Supplement: Supplementary Table 1 — MALDI-TOF identity and number of Veillonella spp. isolates in IBD patients and healthy controls using different agar media. [file Table_1.xlsx]

## Sheet: Sheet1
Table S1. MALDI-TOF identity and number of Veillonella spp. isolates in IBD patients and healthy controls using different agar media.
Patient Nr.	Blood TSASB	Brucella	GC-Lect	Veillonella/haemin	Schaedler	Schaedler-KV
P1 & 2nd sample	12 V. dispar	3 V. atypica	0	12 V. atypica	7 V. dispar	2 V. dispar
	6 V. parvula	11 V. dispar		39 V. dispar	11 V. atypica
		2 V. Parvula			6 V. parvula
P3, P6	0	0	0	0	0	0
P4	5 V. dispar	7 V. dispar	0	8 V. dispar		4 V. dispar
P5	0	4 V. dispar	0	3 V. parvula	2 V. dispar	0
					4 V. parvula
P 7	0	17 V. dispar	0	12 V. dispar	7 V. dispar	4 V. dispar
		2 V. parvula		8 V. parvula
P9	2 V.parvula	8 V. atypica	0	10 V. dispar	5 V. dispar	0
	1 V. dispar	4 V. dispar		9 V. parvula	7 V. atypica
		1 V. parvula			9 V. parvula
P10	1 V. parvula	2 V. parvula	0	0	0	0
P12	1 V. parvula	0	0	29 V. parvula	3 V. parvula	2 V. parvula
				4 V. atypica	2 V. dispar
				2 V. dispar
P13	0	1 V. dispar	0	0	0	0
		1 V. parvula
P15	2 V. parvula	1 V. atypica	0	6 V. dispar	3 V. parvula	3 V. atypica
	2 V. dispar			1 V. parvula	11 V. dispar	1 V. dispar
					16 V. atypica
P16	2 V. atypica	2 V. dispar	0	2 V. dispar	2 V. atypica	0
				7 V. parvula	5 V. dispar
P18	0	34 V. parvula	0	0	0	0
P21	3 V. dispar	3 V. atypica	0	0	0
Control Nr.	Blood TSASB	Brucella	GC-Lect	Veillonella/haemin	Schaedler	Schaedler-KV
C1	1 V. parvula	1 V .parvula	0	2 V. dispar	9 V. dispar	0
	1 V. dispar	1 V. dispar		5 V. parvula	2 V. parvula
					3 V. atypica
C2	9 V .parvula	1 V. dispar		23 V. parvula	0	6 V. parvula
				2 V. dispar
C3	2 V. dispar	3 V. dispar	0	3 V. dispar	0	0
		1 V. atypica
C4		2 V. dispar	1 V. parvula	2 V. dispar	0	0
C5	0	0	0	2 V. dispar	0	1 V. parvula
				2 V. parvula
				1 V. atypica
C6	1 V. parvula	2 V. parvula		2 V. dispar	0	1 V. dispar
	1 V. dispar			3 V. parvula	0
C7	0	0	0	0	0	0
C8	0	0	0	6 V parvula	0	0
				2 V. dispar
C9	1 V. parvula	0	0	3 V. parvula	0	1 V. parvula
				4 V. dispar
C10	2 V. atypica	3 V. parvula	0	6 V. dispar	0	0
		7 V. dispar		10 V. parvula
				6 V. atypica
C11	1V. parvula	1 V. dispar	0	3 V. parvula	0	0
		5 V. parvula
C13	0	0	0	6 V. parvula	0	0
				8 V. dispar
