# Supplementary material for: Isolation, identification, and significance of salivary Veillonella spp., Prevotella spp., and Prevotella salivae in patients with inflammatory bowel disease
Source: Front Cell Infect Microbiol. 2023 Nov 20;13:1278582. doi: 10.3389/fcimb.2023.1278582 (PMC10694262; doi:10.3389/fcimb.2023.1278582)
Supplement: Supplementary Table 2 — MALDI-TOF identity and number of Prevotella spp. isolates in IBD patients and healthy controls using different agar media. [file Table_2.xlsx]

## Sheet: Sheet1
Table S2. MALDI-TOF identity and number of Prevotella spp. isolates in IBD patients and healthy controls using different agar media
Patient Nr.	Blood TSASB	Brucella	GC-Lect	Veillonella/haemin	Schaedler	Schaedler-KV
P1 & 2nd sample	5 P. melaninogenica	3 P. melaninogenica	1 P. melaninogenica	14 P. histicola	0	20 P. melaninogenica
	2 P. veroralis			2 P. veroralis		8 P. histicola
				8 P. melaninogenica		6 P. salivae
						8 P. veroralis
P3	0	0	0	0	0	0
P4	0	0	0	1 P. melaninogenica	0	1 P. maculosa
P5	0	0	0	6 P. melaninogenica	0	4 P. melaninogenica
				4 P. histicola
P6	0	1 P. veroralis	0	0	0	4 P. melaninogenica
						4 P. histicola
P7	0	0	0	11 P. histicola	0	2 P. nanceiensis
						2 P. histicola
P9	0	1 P. veroralis	5 P. nanceiensis	5 P. histicola	0	3 P. histicola
		2 P. melaninogenica		8 P. melaninogenica		2 P. nanceiensis
						4 P. melaninogenica
						1 P. veroralis
P10, P12,P13, P21	0	0	0	0	0	0
P15	0	0	0		0	1 P. melaninogenica
						3 P. histicola
P16	4 P. melaninogenica	2 P. melaninogenica	0	4 P. veroralis	2 P. histicola	2 P. melaninogenica
		1 P. veroralis			3 P. melaninogenica	1 P. salivae
						1 P. histicola
P18	0	0	0	0	0	1 P. melaninogenica
Control Nr.	Blood TSASB	Brucella	GC-Lect	Veillonella/haemin	Schaedler	Schaedler-KV
C1	0	0	4 P. nanceiensis	0	0	4 P. melaninogenica
						1 P. nanceiensis
C2	0	0	1 P. loescheii	0	0	5 P. melaninogenica
						3 P. histicola
C3	0	0	0	0	0	9 P. salivae
						2 P. melaninogenica
C4	0	0	0	0	0	0
C5	1 P. melaninogenica	0	0	2 P. melaninogenica	0	2 P. salivae
						12 P. melaninogenica
C6	0	0	0	0	0	0
C7	0	0	2 P. loescheii	0	0	7 P. melaninogenica
						2 P. histicola
C8	0	0	0	1 P. nanceiensis	0	1 P. melaninogenica
						2 P. nanceiensis
C9	0	0	0	0	0	4 P. melaninogenica
C10	0	0	0	0	0	1 P. histicola
						6 P. melaninogenica
						1 P. nanceiensis
C11	0	3 P. nanceiensis	0	0	0	1 P. nanceiensis
C13	0	2 P. melaninogenica	0	0	0	11 P. melaninogenica
