# Supplementary material for: Isolation, identification, and significance of salivary Veillonella spp., Prevotella spp., and Prevotella salivae in patients with inflammatory bowel disease
Source: Front Cell Infect Microbiol. 2023 Nov 20;13:1278582. doi: 10.3389/fcimb.2023.1278582 (PMC10694262; doi:10.3389/fcimb.2023.1278582)
Supplement: Supplementary Table 3 — All reference strains used in phylogenetic trees along with their accession numbers. [file Table_3.xlsx]

## Sheet: Sheet1
Table S3. All reference strains used in phylogenetic trees along with their accession numbers.
Reference strain	Accession number
Veillonella tobetsuensis	AB679109
Veillonella atypica	X84007
Veillonella dispar	X84006
Veillonella nakazawae	LC512486
Veillonella parvula	AB538437
Veillonella rogosae	EF108443
Prevotella histicola	AB547685
Prevotella loescheii	AB547688
Prevotella maculosa	EF534314
Prevotella melaninogenica	AB547693
Prevotella nanceiensis	AB547695
Prevotella salivae	AB108826
Prevotella shahii	AB108825
Prevotella veroralis	AB547707
Prevotella vespertina	MK424350
